# Supplementary material for: New and little-known ant species (Hymenoptera, Formicidae) from Bulgaria
Source: Biodivers Data J. 2022 May 9;10:e83658. doi: 10.3897/BDJ.10.e83658 (PMC9848508; doi:10.3897/BDJ.10.e83658)
Supplement: XML Treatment for Crematogaster lorteti [file BDJ.10.e83658-treatment5.xml]

<!DOCTYPE tp:taxon-treatment
  PUBLIC "-//TaxonX//DTD Taxonomic Treatment Publishing DTD v0 20100105//EN" "tax-treatment-NSO.dtd">
<tp:taxon-treatment xmlns:tp="http://www.plazi.org/taxpub"><tp:treatment-meta><mixed-citation publication-type="journal"><person-group><name><surname>Lapeva-Gjonova</surname><given-names>Albena</given-names></name><name><surname>Borowiec</surname><given-names>Lech</given-names></name></person-group><article-title>New and little-known ant species (<tp:taxon-name><tp:taxon-name-part taxon-name-part-type="order">Hymenoptera</tp:taxon-name-part></tp:taxon-name>, <tp:taxon-name><tp:taxon-name-part taxon-name-part-type="family">Formicidae</tp:taxon-name-part></tp:taxon-name>) from Bulgaria</article-title><source>Biodivers Data J</source><day>09</day><month>05</month><year>2022</year><volume>10</volume><pub-id pub-id-type="doi">10.3897/BDJ.10.e83658</pub-id></mixed-citation></tp:treatment-meta><tp:nomenclature><tp:taxon-name>
              <object-id xmlns:xlink="http://www.w3.org/1999/xlink" content-type="arpha" xlink:type="simple">4B0DC0B5-059E-5110-9853-67CAFDDE8489</object-id>
              <tp:taxon-name-part taxon-name-part-type="genus">Crematogaster</tp:taxon-name-part>
              <tp:taxon-name-part taxon-name-part-type="species">lorteti</tp:taxon-name-part>
            </tp:taxon-name><tp:taxon-authority>Forel, 1910</tp:taxon-authority></tp:nomenclature><tp:treatment-sec sec-type="Distribution"><title>Distribution</title><p>New records: East Rhodopes: Pastrook vill., sweeping, 2 w., leg. I. Gjonov; Strazhets vill., 05.09.2010, 4 w., leg. ALG; Kazak vill., 05.09.2010, 11 w., leg. ALG; Meden buk vill., 09.04.2013, 11 w., leg. ALG; Madzharovo, Gluhite kamani loc., 11.04.2013, 1 w., leg. ALG; Svirachi vill., 22.04.2014, 10 w., leg. ALG; Vetrushka vill., 01.06.2015, 1 w., leg. ALG; Sakar Mt., Mihalich vill., 03.05.2019, 20 w., leg. ALG; Struma Valley, Lebnitsa vill., 06.08.2019, light trap, 1 q., leg. ALG; Besapari hills, Isperihovo vill., 12.04.2021, 25 w., leg. ALG. Detailed occurrence data: <xref ref-type="bibr" rid="B7741022">Lapeva-Gjonova and Borowiec (2022)</xref>.</p></tp:treatment-sec><tp:treatment-sec sec-type="Notes"><title>Notes</title><p>This species is known from the north-eastern and eastern Mediterranean regions. The records of <italic><tp:taxon-name><tp:taxon-name-part taxon-name-part-type="genus" reg="Crematogaster">Crematogaster</tp:taxon-name-part><tp:taxon-name-part taxon-name-part-type="species" reg="auberti">auberti</tp:taxon-name-part></tp:taxon-name></italic> Emery, 1869 from Struma Valley in Bulgaria (<xref ref-type="bibr" rid="B7725822">Lapeva-Gjonova 2011</xref>) should be assigned to <italic><tp:taxon-name><tp:taxon-name-part taxon-name-part-type="genus" reg="Crematogaster">C.</tp:taxon-name-part><tp:taxon-name-part taxon-name-part-type="species" reg="lorteti">lorteti</tp:taxon-name-part></tp:taxon-name></italic>.</p></tp:treatment-sec><ref-list><ref id="B7741022"><element-citation xmlns:xlink="http://www.w3.org/1999/xlink" publication-type="article" xlink:type="simple"><person-group person-group-type="author"><name name-style="western"><surname>Lapeva-Gjonova</surname><given-names>A.</given-names></name><name name-style="western"><surname>Borowiec</surname><given-names>L.</given-names></name></person-group><year>2022</year><article-title>New and little-known ant species (<tp:taxon-name><tp:taxon-name-part taxon-name-part-type="order">Hymenoptera</tp:taxon-name-part></tp:taxon-name>, <tp:taxon-name><tp:taxon-name-part taxon-name-part-type="family">Formicidae</tp:taxon-name-part></tp:taxon-name>) from Bulgaria</article-title><source>Biodiversity Data Journal. Occurrence dataset</source><pub-id pub-id-type="doi">10.15468/mngbzp</pub-id></element-citation></ref><ref id="B7725822"><element-citation xmlns:xlink="http://www.w3.org/1999/xlink" publication-type="article" xlink:type="simple"><person-group person-group-type="author"><name name-style="western"><surname>Lapeva-Gjonova</surname><given-names>A.</given-names></name></person-group><year>2011</year><article-title>First records of three ant species (<tp:taxon-name><tp:taxon-name-part taxon-name-part-type="order">Hymenoptera</tp:taxon-name-part></tp:taxon-name>: <tp:taxon-name><tp:taxon-name-part taxon-name-part-type="family">Formicidae</tp:taxon-name-part></tp:taxon-name>) from Bulgaria</article-title><source>Myrmecological News</source><volume>14</volume><fpage>1</fpage><lpage>3</lpage></element-citation></ref></ref-list></tp:taxon-treatment>
