# Supplementary material for: New and little-known ant species (Hymenoptera, Formicidae) from Bulgaria
Source: Biodivers Data J. 2022 May 9;10:e83658. doi: 10.3897/BDJ.10.e83658 (PMC9848508; doi:10.3897/BDJ.10.e83658)
Supplement: XML Treatment for Messor hellenius [file BDJ.10.e83658-treatment6.xml]

<!DOCTYPE tp:taxon-treatment
  PUBLIC "-//TaxonX//DTD Taxonomic Treatment Publishing DTD v0 20100105//EN" "tax-treatment-NSO.dtd">
<tp:taxon-treatment xmlns:tp="http://www.plazi.org/taxpub"><tp:treatment-meta><mixed-citation publication-type="journal"><person-group><name><surname>Lapeva-Gjonova</surname><given-names>Albena</given-names></name><name><surname>Borowiec</surname><given-names>Lech</given-names></name></person-group><article-title>New and little-known ant species (<tp:taxon-name><tp:taxon-name-part taxon-name-part-type="order">Hymenoptera</tp:taxon-name-part></tp:taxon-name>, <tp:taxon-name><tp:taxon-name-part taxon-name-part-type="family">Formicidae</tp:taxon-name-part></tp:taxon-name>) from Bulgaria</article-title><source>Biodivers Data J</source><day>09</day><month>05</month><year>2022</year><volume>10</volume><pub-id pub-id-type="doi">10.3897/BDJ.10.e83658</pub-id></mixed-citation></tp:treatment-meta><tp:nomenclature><tp:taxon-name>
              <object-id xmlns:xlink="http://www.w3.org/1999/xlink" content-type="arpha" xlink:type="simple">178B5C6B-3D99-5FD1-BF87-2F21ACEE1858</object-id>
              <tp:taxon-name-part taxon-name-part-type="genus">Messor</tp:taxon-name-part>
              <tp:taxon-name-part taxon-name-part-type="species">hellenius</tp:taxon-name-part>
            </tp:taxon-name><tp:taxon-authority>Agosti &amp; Collingwood, 1987</tp:taxon-authority></tp:nomenclature><tp:treatment-sec sec-type="Distribution"><title>Distribution</title><p>New records: Ograzhden Mt.: Drenovo vill., 06.04.2010, 7 w., leg. ALG; Churilovo vill., 10.09.2021, 1 q., 3 w., leg. ALG; East Rhodopes: Meden buk vill., 22.02.2012, 3 w., leg. ALG (Fig. <xref ref-type="fig" rid="F7727157">1</xref>); Dolna Kula vill., 19.04.2012, 1 q., 3 w.; same place, 23.04.2021, 1 q., 15 w., leg. ALG; North Black Sea coast, Varna, Morska Gradina Park, 20.07.2017, 10 w., leg. ALG; Struma Valley, Lebnitsa vill., 06.08.2019, 13 w., leg. ALG (Fig. <xref ref-type="fig" rid="F7727161">2</xref>); Burgas District, Tranak vill., 01.01.2021, 5 w., leg. M. Mohamed; Pirin Mt., Stara Kresna vill., 11.05.2021, 12 w., leg. ALG; Southern Black Sea coast: Chernomorets, 20.07.2006, 5 w., leg. and det. L. Borowiec (DBET); Primorsko, 27.05.2011, 6 w., leg. ALG; Maslen nos cape, 04.06.2021, 20 w., leg. ALG. Detailed occurrence data: <xref ref-type="bibr" rid="B7741022">Lapeva-Gjonova and Borowiec (2022)</xref>.</p></tp:treatment-sec><tp:treatment-sec sec-type="Notes"><title>Notes</title><p>First record for Bulgaria. This species is known from Greece, the western coast of Anatolia and the European part of Turkey (<xref ref-type="bibr" rid="B7725943">Salata and Borowiec 2019a</xref>, <xref ref-type="bibr" rid="B7725795">Kiran and Karaman 2020</xref>). <xref ref-type="bibr" rid="B7725669">Borowiec and Salata (2018)</xref> suggested that the previous records of <italic><tp:taxon-name><tp:taxon-name-part taxon-name-part-type="genus" reg="Messor">M.</tp:taxon-name-part><tp:taxon-name-part taxon-name-part-type="species" reg="capitatus">capitatus</tp:taxon-name-part></tp:taxon-name></italic> (Latreille, 1798) from eastern parts of the Balkan Peninsula concern <italic><tp:taxon-name><tp:taxon-name-part taxon-name-part-type="genus" reg="Messor">M.</tp:taxon-name-part><tp:taxon-name-part taxon-name-part-type="species" reg="hellenius">hellenius</tp:taxon-name-part></tp:taxon-name></italic>. In this regard, it is very likely that the data on <italic><tp:taxon-name><tp:taxon-name-part taxon-name-part-type="genus" reg="Messor">M.</tp:taxon-name-part><tp:taxon-name-part taxon-name-part-type="species" reg="capitatus">capitatus</tp:taxon-name-part></tp:taxon-name></italic> from the northern Black Sea coast (<xref ref-type="bibr" rid="B7725916">Markó and Csősz 2002</xref>) refer to <italic><tp:taxon-name><tp:taxon-name-part taxon-name-part-type="genus" reg="Messor">M.</tp:taxon-name-part><tp:taxon-name-part taxon-name-part-type="species" reg="hellenius">hellenius</tp:taxon-name-part></tp:taxon-name></italic>.</p></tp:treatment-sec><tp:treatment-sec><!--Section generated to contain objects referenced in tp:taxon-treatment.--><fig id="F7727157" position="float" orientation="portrait"><object-id xmlns:xlink="http://www.w3.org/1999/xlink" content-type="arpha" xlink:type="simple">47E68F33-5F30-562E-AF5A-EB7DE6E49DD1</object-id><object-id xmlns:xlink="http://www.w3.org/1999/xlink" content-type="doi" xlink:type="simple">10.3897/BDJ.10.e83658.figure1</object-id><label>Figure 1.</label><caption><p><italic><tp:taxon-name><tp:taxon-name-part taxon-name-part-type="genus" reg="Messor">Messor</tp:taxon-name-part><tp:taxon-name-part taxon-name-part-type="species" reg="hellenius">hellenius</tp:taxon-name-part></tp:taxon-name></italic>, major lateral: dark specimen from Meden buk vill.; scale bar 1 mm.</p></caption><graphic xmlns:xlink="http://www.w3.org/1999/xlink" xlink:href="bdj-10-e83658-g001.jpg" position="float" id="oo_653851.jpg" orientation="portrait" xlink:type="simple"><uri content-type="original_file" xlink:type="simple">https://binary.pensoft.net/fig/653851</uri></graphic></fig><fig id="F7727161" position="float" orientation="portrait"><object-id xmlns:xlink="http://www.w3.org/1999/xlink" content-type="arpha" xlink:type="simple">E72B9350-77E8-5E82-B870-B5583952FA0A</object-id><object-id xmlns:xlink="http://www.w3.org/1999/xlink" content-type="doi" xlink:type="simple">10.3897/BDJ.10.e83658.figure2</object-id><label>Figure 2.</label><caption><p><italic><tp:taxon-name><tp:taxon-name-part taxon-name-part-type="genus" reg="Messor">Messor</tp:taxon-name-part><tp:taxon-name-part taxon-name-part-type="species" reg="hellenius">hellenius</tp:taxon-name-part></tp:taxon-name></italic>, major lateral: pale specimen from Lebnitsa vill.; scale bar 1 mm.</p></caption><graphic xmlns:xlink="http://www.w3.org/1999/xlink" xlink:href="bdj-10-e83658-g002.jpg" position="float" id="oo_653852.jpg" orientation="portrait" xlink:type="simple"><uri content-type="original_file" xlink:type="simple">https://binary.pensoft.net/fig/653852</uri></graphic></fig></tp:treatment-sec><ref-list><ref id="B7741022"><element-citation xmlns:xlink="http://www.w3.org/1999/xlink" publication-type="article" xlink:type="simple"><person-group person-group-type="author"><name name-style="western"><surname>Lapeva-Gjonova</surname><given-names>A.</given-names></name><name name-style="western"><surname>Borowiec</surname><given-names>L.</given-names></name></person-group><year>2022</year><article-title>New and little-known ant species (<tp:taxon-name><tp:taxon-name-part taxon-name-part-type="order">Hymenoptera</tp:taxon-name-part></tp:taxon-name>, <tp:taxon-name><tp:taxon-name-part taxon-name-part-type="family">Formicidae</tp:taxon-name-part></tp:taxon-name>) from Bulgaria</article-title><source>Biodiversity Data Journal. Occurrence dataset</source><pub-id pub-id-type="doi">10.15468/mngbzp</pub-id></element-citation></ref><ref id="B7725943"><element-citation xmlns:xlink="http://www.w3.org/1999/xlink" publication-type="article" xlink:type="simple"><person-group person-group-type="author"><name name-style="western"><surname>Salata</surname><given-names>S.</given-names></name><name name-style="western"><surname>Borowiec</surname><given-names>L.</given-names></name></person-group><year>2019</year><article-title>Preliminary contributions toward a revision of Greek <italic><tp:taxon-name><tp:taxon-name-part taxon-name-part-type="genus" reg="Messor">Messor</tp:taxon-name-part></tp:taxon-name></italic> Forel, 1890 (<tp:taxon-name><tp:taxon-name-part taxon-name-part-type="order">Hymenoptera</tp:taxon-name-part></tp:taxon-name>: <tp:taxon-name><tp:taxon-name-part taxon-name-part-type="family">Formicidae</tp:taxon-name-part></tp:taxon-name>)</article-title><source>Turkish Journal of Zoology</source><volume>43</volume><fpage>52</fpage><lpage>67</lpage><pub-id pub-id-type="doi">10.3906/zoo-1809-41</pub-id></element-citation></ref><ref id="B7725795"><element-citation xmlns:xlink="http://www.w3.org/1999/xlink" publication-type="article" xlink:type="simple"><person-group person-group-type="author"><name name-style="western"><surname>Kiran</surname><given-names>K.</given-names></name><name name-style="western"><surname>Karaman</surname><given-names>C.</given-names></name></person-group><year>2020</year><article-title>Additions to the ant fauna of Turkey (<tp:taxon-name><tp:taxon-name-part taxon-name-part-type="order">Hymenoptera</tp:taxon-name-part></tp:taxon-name>, <tp:taxon-name><tp:taxon-name-part taxon-name-part-type="family">Formicidae</tp:taxon-name-part></tp:taxon-name>)</article-title><source>Zoosystema</source><volume>42</volume><issue>18</issue><fpage>285</fpage><lpage>329</lpage><pub-id pub-id-type="doi">10.5252/zoosystema2020v42a18</pub-id></element-citation></ref><ref id="B7725669"><element-citation xmlns:xlink="http://www.w3.org/1999/xlink" publication-type="article" xlink:type="simple"><person-group person-group-type="author"><name name-style="western"><surname>Borowiec</surname><given-names>L.</given-names></name><name name-style="western"><surname>Salata</surname><given-names>S.</given-names></name></person-group><year>2018</year><article-title>New records of ants (<tp:taxon-name><tp:taxon-name-part taxon-name-part-type="order">Hymenoptera</tp:taxon-name-part></tp:taxon-name>: <tp:taxon-name><tp:taxon-name-part taxon-name-part-type="family">Formicidae</tp:taxon-name-part></tp:taxon-name>) from Epirus, Greece</article-title><source>Acta Entomologica Silesiana</source><volume>26</volume><fpage>1</fpage><lpage>22</lpage><pub-id pub-id-type="doi">10.5281/zenodo.1169150</pub-id></element-citation></ref><ref id="B7725916"><element-citation xmlns:xlink="http://www.w3.org/1999/xlink" publication-type="article" xlink:type="simple"><person-group person-group-type="author"><name name-style="western"><surname>Markó</surname><given-names>B.</given-names></name><name name-style="western"><surname>Csősz</surname><given-names>S.</given-names></name></person-group><year>2002</year><article-title>Die europäischen Ameisenarten (<tp:taxon-name><tp:taxon-name-part taxon-name-part-type="order">Hymenoptera</tp:taxon-name-part></tp:taxon-name>: <tp:taxon-name><tp:taxon-name-part taxon-name-part-type="family">Formicidae</tp:taxon-name-part></tp:taxon-name>) des Hermannstädter (Sibiu, Rumänien) Naturkundemuseums I.: Unterfamilien <tp:taxon-name><tp:taxon-name-part taxon-name-part-type="subfamily">Ponerinae</tp:taxon-name-part></tp:taxon-name>, <tp:taxon-name><tp:taxon-name-part taxon-name-part-type="subfamily">Myrmicinae</tp:taxon-name-part></tp:taxon-name> und <tp:taxon-name><tp:taxon-name-part taxon-name-part-type="subfamily">Dolichoderinae</tp:taxon-name-part></tp:taxon-name></article-title><source>Annales Historico-Naturales Musei Nationalis Hungarici</source><volume>94</volume><fpage>109</fpage><lpage>121</lpage></element-citation></ref></ref-list></tp:taxon-treatment>
