# Supplementary material for: New and little-known ant species (Hymenoptera, Formicidae) from Bulgaria
Source: Biodivers Data J. 2022 May 9;10:e83658. doi: 10.3897/BDJ.10.e83658 (PMC9848508; doi:10.3897/BDJ.10.e83658)
Supplement: XML Treatment for Messor mcarthuri [file BDJ.10.e83658-treatment7.xml]

<!DOCTYPE tp:taxon-treatment
  PUBLIC "-//TaxonX//DTD Taxonomic Treatment Publishing DTD v0 20100105//EN" "tax-treatment-NSO.dtd">
<tp:taxon-treatment xmlns:tp="http://www.plazi.org/taxpub"><tp:treatment-meta><mixed-citation publication-type="journal"><person-group><name><surname>Lapeva-Gjonova</surname><given-names>Albena</given-names></name><name><surname>Borowiec</surname><given-names>Lech</given-names></name></person-group><article-title>New and little-known ant species (<tp:taxon-name><tp:taxon-name-part taxon-name-part-type="order">Hymenoptera</tp:taxon-name-part></tp:taxon-name>, <tp:taxon-name><tp:taxon-name-part taxon-name-part-type="family">Formicidae</tp:taxon-name-part></tp:taxon-name>) from Bulgaria</article-title><source>Biodivers Data J</source><day>09</day><month>05</month><year>2022</year><volume>10</volume><pub-id pub-id-type="doi">10.3897/BDJ.10.e83658</pub-id></mixed-citation></tp:treatment-meta><tp:nomenclature><tp:taxon-name>
              <object-id xmlns:xlink="http://www.w3.org/1999/xlink" content-type="arpha" xlink:type="simple">063185B5-1D4C-5F97-A071-417681804580</object-id>
              <tp:taxon-name-part taxon-name-part-type="genus">Messor</tp:taxon-name-part>
              <tp:taxon-name-part taxon-name-part-type="species">mcarthuri</tp:taxon-name-part>
            </tp:taxon-name><tp:taxon-authority>Steiner et al., 2018</tp:taxon-authority></tp:nomenclature><tp:treatment-sec sec-type="Distribution"><title>Distribution</title><p>New records: Southern Black Sea coast, Rezovo vill., 09.05.2009, 1 w., leg. ALG (Fig. <xref ref-type="fig" rid="F7727165">3</xref>); Strandzha Mt., Malko Tarnovo, Propada loc., 27.05.2009, 1 w., leg. ALG; East Rhodopes: Zornitsa vill., 19.04.2012, 5 w., leg. ALG; Meden buk vill., 09.04.2013, 8 w., leg. ALG; Gorni Glavanak vill., 01.05.2016, 6 w., leg. ALG; Sakar Mt., Matochina vill., 03.05.2019, 2 w., leg. ALG; Dervent Heights, Golyam Dervent vill., 06.06.2021, 12 w., leg. ALG (Fig. <xref ref-type="fig" rid="F7727169">4</xref>). Detailed occurrence data: <xref ref-type="bibr" rid="B7741022">Lapeva-Gjonova and Borowiec (2022)</xref>.</p></tp:treatment-sec><tp:treatment-sec sec-type="Notes"><title>Notes</title><p>First record for Bulgaria. This is a recently described member of the <italic><tp:taxon-name><tp:taxon-name-part taxon-name-part-type="genus" reg="Messor">Messor</tp:taxon-name-part><tp:taxon-name-part taxon-name-part-type="species" reg="structor">structor</tp:taxon-name-part></tp:taxon-name></italic> species group (<xref ref-type="bibr" rid="B7726040">Steiner et al. 2018</xref>), distributed in Greece and Turkey (<xref ref-type="bibr" rid="B7725795">Kiran and Karaman 2020</xref>, <xref ref-type="bibr" rid="B7725678">Borowiec et al. 2021</xref>). Specimens from the vicinity of the Meden buk and Golyam Dervent villages have intermediate characteristics between <italic><tp:taxon-name><tp:taxon-name-part taxon-name-part-type="genus" reg="Messor">M.</tp:taxon-name-part><tp:taxon-name-part taxon-name-part-type="species" reg="mcarthuri">mcarthuri</tp:taxon-name-part></tp:taxon-name></italic> and <italic><tp:taxon-name><tp:taxon-name-part taxon-name-part-type="genus" reg="Messor">M.</tp:taxon-name-part><tp:taxon-name-part taxon-name-part-type="species" reg="hellenius">hellenius</tp:taxon-name-part></tp:taxon-name></italic>, which may indicate a possible hybridisation between these species (Fig. <xref ref-type="fig" rid="F7727169">4</xref>).</p></tp:treatment-sec><tp:treatment-sec><!--Section generated to contain objects referenced in tp:taxon-treatment.--><fig id="F7727165" position="float" orientation="portrait"><object-id xmlns:xlink="http://www.w3.org/1999/xlink" content-type="arpha" xlink:type="simple">DA005F03-87B6-5432-A553-F7B7347CE6ED</object-id><object-id xmlns:xlink="http://www.w3.org/1999/xlink" content-type="doi" xlink:type="simple">10.3897/BDJ.10.e83658.figure3</object-id><label>Figure 3.</label><caption><p><italic><tp:taxon-name><tp:taxon-name-part taxon-name-part-type="genus" reg="Messor">Messor</tp:taxon-name-part><tp:taxon-name-part taxon-name-part-type="species" reg="mcarthuri">mcarthuri</tp:taxon-name-part></tp:taxon-name></italic>, major lateral: specimen from Rezovo vill.; scale bar 1 mm.</p></caption><graphic xmlns:xlink="http://www.w3.org/1999/xlink" xlink:href="bdj-10-e83658-g003.jpg" position="float" id="oo_653853.jpg" orientation="portrait" xlink:type="simple"><uri content-type="original_file" xlink:type="simple">https://binary.pensoft.net/fig/653853</uri></graphic></fig><fig id="F7727169" position="float" orientation="portrait"><object-id xmlns:xlink="http://www.w3.org/1999/xlink" content-type="arpha" xlink:type="simple">11F68DF9-6DD9-5725-BDCA-923E8E50F6B3</object-id><object-id xmlns:xlink="http://www.w3.org/1999/xlink" content-type="doi" xlink:type="simple">10.3897/BDJ.10.e83658.figure4</object-id><label>Figure 4.</label><caption><p><italic><tp:taxon-name><tp:taxon-name-part taxon-name-part-type="genus" reg="Messor">Messor</tp:taxon-name-part><tp:taxon-name-part taxon-name-part-type="species" reg="mcarthuri">mcarthuri</tp:taxon-name-part></tp:taxon-name></italic>, major lateral: specimen from Golyam Dervent vill. with intermediate characters between <italic><tp:taxon-name><tp:taxon-name-part taxon-name-part-type="genus" reg="Messor">M.</tp:taxon-name-part><tp:taxon-name-part taxon-name-part-type="species" reg="mcarthuri">mcarthuri</tp:taxon-name-part></tp:taxon-name></italic> and <italic><tp:taxon-name><tp:taxon-name-part taxon-name-part-type="genus" reg="Messor">M.</tp:taxon-name-part><tp:taxon-name-part taxon-name-part-type="species" reg="hellenius">hellenius</tp:taxon-name-part></tp:taxon-name></italic>; scale bar 1 mm.</p></caption><graphic xmlns:xlink="http://www.w3.org/1999/xlink" xlink:href="bdj-10-e83658-g004.jpg" position="float" id="oo_653854.jpg" orientation="portrait" xlink:type="simple"><uri content-type="original_file" xlink:type="simple">https://binary.pensoft.net/fig/653854</uri></graphic></fig></tp:treatment-sec><ref-list><ref id="B7741022"><element-citation xmlns:xlink="http://www.w3.org/1999/xlink" publication-type="article" xlink:type="simple"><person-group person-group-type="author"><name name-style="western"><surname>Lapeva-Gjonova</surname><given-names>A.</given-names></name><name name-style="western"><surname>Borowiec</surname><given-names>L.</given-names></name></person-group><year>2022</year><article-title>New and little-known ant species (<tp:taxon-name><tp:taxon-name-part taxon-name-part-type="order">Hymenoptera</tp:taxon-name-part></tp:taxon-name>, <tp:taxon-name><tp:taxon-name-part taxon-name-part-type="family">Formicidae</tp:taxon-name-part></tp:taxon-name>) from Bulgaria</article-title><source>Biodiversity Data Journal. Occurrence dataset</source><pub-id pub-id-type="doi">10.15468/mngbzp</pub-id></element-citation></ref><ref id="B7726040"><element-citation xmlns:xlink="http://www.w3.org/1999/xlink" publication-type="article" xlink:type="simple"><person-group person-group-type="author"><name name-style="western"><surname>Steiner</surname><given-names>F. M.</given-names></name><name name-style="western"><surname>Csősz</surname><given-names>S.</given-names></name><name name-style="western"><surname>Markó</surname><given-names>B.</given-names></name><name name-style="western"><surname>Gamisch</surname><given-names>A.</given-names></name><name name-style="western"><surname>Rinnhofer</surname><given-names>L.</given-names></name><name name-style="western"><surname>Folterbauer</surname><given-names>C.</given-names></name><name name-style="western"><surname>Hammerle</surname><given-names>S.</given-names></name><name name-style="western"><surname>Stauffer</surname><given-names>C.</given-names></name><name name-style="western"><surname>Arthofer</surname><given-names>W.</given-names></name><name name-style="western"><surname>Schlick-Steiner</surname><given-names>B. C.</given-names></name></person-group><year>2018</year><article-title>Turning one into five: Integrative taxonomy uncovers complex evolution of cryptic species in the harvester ant <italic><tp:taxon-name><tp:taxon-name-part taxon-name-part-type="genus" reg="Messor">Messor</tp:taxon-name-part></tp:taxon-name></italic> "<italic><tp:taxon-name><tp:taxon-name-part taxon-name-part-type="genus" reg="Messor"/><tp:taxon-name-part taxon-name-part-type="species" reg="structor">structor</tp:taxon-name-part></tp:taxon-name></italic>"</article-title><source>Molecular Phylogenetics and Evolution</source><volume>127</volume><fpage>387</fpage><lpage>404</lpage><pub-id pub-id-type="doi">10.1016/j.ympev.2018.04.005</pub-id></element-citation></ref><ref id="B7725795"><element-citation xmlns:xlink="http://www.w3.org/1999/xlink" publication-type="article" xlink:type="simple"><person-group person-group-type="author"><name name-style="western"><surname>Kiran</surname><given-names>K.</given-names></name><name name-style="western"><surname>Karaman</surname><given-names>C.</given-names></name></person-group><year>2020</year><article-title>Additions to the ant fauna of Turkey (<tp:taxon-name><tp:taxon-name-part taxon-name-part-type="order">Hymenoptera</tp:taxon-name-part></tp:taxon-name>, <tp:taxon-name><tp:taxon-name-part taxon-name-part-type="family">Formicidae</tp:taxon-name-part></tp:taxon-name>)</article-title><source>Zoosystema</source><volume>42</volume><issue>18</issue><fpage>285</fpage><lpage>329</lpage><pub-id pub-id-type="doi">10.5252/zoosystema2020v42a18</pub-id></element-citation></ref><ref id="B7725678"><element-citation xmlns:xlink="http://www.w3.org/1999/xlink" publication-type="article" xlink:type="simple"><person-group person-group-type="author"><name name-style="western"><surname>Borowiec</surname><given-names>L.</given-names></name><name name-style="western"><surname>Wieczorek</surname><given-names>K.</given-names></name><name name-style="western"><surname>Salata</surname><given-names>S.</given-names></name></person-group><year>2021</year><article-title>Review of ants (<tp:taxon-name><tp:taxon-name-part taxon-name-part-type="order">Hymenoptera</tp:taxon-name-part></tp:taxon-name>: <tp:taxon-name><tp:taxon-name-part taxon-name-part-type="family">Formicidae</tp:taxon-name-part></tp:taxon-name>) of the Dodecanese Archipelago, Greece</article-title><source>Annals of the Upper Silesian Museum in Bytom Entomology</source><volume>30</volume><fpage>1</fpage><lpage>33</lpage><pub-id pub-id-type="doi">10.5281/zenodo.5571270</pub-id></element-citation></ref></ref-list></tp:taxon-treatment>
