# Supplementary material for: New and little-known ant species (Hymenoptera, Formicidae) from Bulgaria
Source: Biodivers Data J. 2022 May 9;10:e83658. doi: 10.3897/BDJ.10.e83658 (PMC9848508; doi:10.3897/BDJ.10.e83658)
Supplement: XML Treatment for Temnothorax bulgaricus [file BDJ.10.e83658-treatment12.xml]

<!DOCTYPE tp:taxon-treatment
  PUBLIC "-//TaxonX//DTD Taxonomic Treatment Publishing DTD v0 20100105//EN" "tax-treatment-NSO.dtd">
<tp:taxon-treatment xmlns:tp="http://www.plazi.org/taxpub"><tp:treatment-meta><mixed-citation publication-type="journal"><person-group><name><surname>Lapeva-Gjonova</surname><given-names>Albena</given-names></name><name><surname>Borowiec</surname><given-names>Lech</given-names></name></person-group><article-title>New and little-known ant species (<tp:taxon-name><tp:taxon-name-part taxon-name-part-type="order">Hymenoptera</tp:taxon-name-part></tp:taxon-name>, <tp:taxon-name><tp:taxon-name-part taxon-name-part-type="family">Formicidae</tp:taxon-name-part></tp:taxon-name>) from Bulgaria</article-title><source>Biodivers Data J</source><day>09</day><month>05</month><year>2022</year><volume>10</volume><pub-id pub-id-type="doi">10.3897/BDJ.10.e83658</pub-id></mixed-citation></tp:treatment-meta><tp:nomenclature><tp:taxon-name>
              <object-id xmlns:xlink="http://www.w3.org/1999/xlink" content-type="arpha" xlink:type="simple">89AD46E9-6094-5704-BF99-46C415F99A66</object-id>
              <tp:taxon-name-part taxon-name-part-type="genus">Temnothorax</tp:taxon-name-part>
              <tp:taxon-name-part taxon-name-part-type="species">bulgaricus</tp:taxon-name-part>
            </tp:taxon-name><tp:taxon-authority>(Forel, 1892)</tp:taxon-authority></tp:nomenclature><tp:treatment-sec sec-type="Distribution"><title>Distribution</title><p>New records: South Pirin Mt., Kalimantsi vill., 10.05.-01.06.2002, pitfall traps, 1 w., leg. M. Langourov; Struma Valley, Kamenitsa vill., 31.05-23.06.2002, tree traps, 1 w., leg. M. Langourov; East Rhodopes, Strazhets vill., 03.05.2009, 2 w., leg. ALG; Sakar Mt., Radovets vill., 30.04.2011, sweeping, 3 w., leg. I. Gjonov; East Rhodopes, Meden buk vill., 09.04.2013, 1 w., leg. ALG. Detailed occurrence data: <xref ref-type="bibr" rid="B7741022">Lapeva-Gjonova and Borowiec (2022)</xref>.</p></tp:treatment-sec><tp:treatment-sec sec-type="Notes"><title>Notes</title><p>After the description of <italic><tp:taxon-name><tp:taxon-name-part taxon-name-part-type="genus" reg="Temnothorax">T.</tp:taxon-name-part><tp:taxon-name-part taxon-name-part-type="species" reg="bulgaricus">bulgaricus</tp:taxon-name-part></tp:taxon-name></italic> from Bulgaria (<xref ref-type="bibr" rid="B7727072">Forel 1892</xref>), it has been reported from a number of places in the southern Balkans and Turkey. It was found in several thermophilous sites (Sliven, Zemen Gorge, Petrich, Asenovgrad, Obzor) in Bulgaria (<xref ref-type="bibr" rid="B7725616">Atanassov and Dlussky 1992</xref>). Here we provide additional findings as South Pirin Mt., East Rhodopes Mt. and Sakar Mt. are hitherto unknown distribution regions.</p></tp:treatment-sec><ref-list><ref id="B7741022"><element-citation xmlns:xlink="http://www.w3.org/1999/xlink" publication-type="article" xlink:type="simple"><person-group person-group-type="author"><name name-style="western"><surname>Lapeva-Gjonova</surname><given-names>A.</given-names></name><name name-style="western"><surname>Borowiec</surname><given-names>L.</given-names></name></person-group><year>2022</year><article-title>New and little-known ant species (<tp:taxon-name><tp:taxon-name-part taxon-name-part-type="order">Hymenoptera</tp:taxon-name-part></tp:taxon-name>, <tp:taxon-name><tp:taxon-name-part taxon-name-part-type="family">Formicidae</tp:taxon-name-part></tp:taxon-name>) from Bulgaria</article-title><source>Biodiversity Data Journal. Occurrence dataset</source><pub-id pub-id-type="doi">10.15468/mngbzp</pub-id></element-citation></ref><ref id="B7727072"><element-citation xmlns:xlink="http://www.w3.org/1999/xlink" publication-type="article" xlink:type="simple"><person-group person-group-type="author"><name name-style="western"><surname>Forel</surname><given-names>A.</given-names></name></person-group><year>1892</year><article-title>Die Ameisenfauna Bulgariens. (Nebst biologischen Beobachtungen)</article-title><source>Verhandlungen der Zoologisch-Botanischen Gesellschaft in Wien</source><volume>42</volume><fpage>305</fpage><lpage>318</lpage><pub-id pub-id-type="doi">10.5281/ZENODO.14365</pub-id></element-citation></ref><ref id="B7725616"><element-citation xmlns:xlink="http://www.w3.org/1999/xlink" publication-type="book" xlink:type="simple"><person-group person-group-type="author"><name name-style="western"><surname>Atanassov</surname><given-names>N.</given-names></name><name name-style="western"><surname>Dlussky</surname><given-names>G. M.</given-names></name></person-group><year>1992</year><source>Fauna Bulgarica. 22. <tp:taxon-name><tp:taxon-name-part taxon-name-part-type="order">Hymenoptera</tp:taxon-name-part></tp:taxon-name>, <tp:taxon-name><tp:taxon-name-part taxon-name-part-type="family">Formicidae</tp:taxon-name-part></tp:taxon-name></source><publisher-name>Bulgarian Academy of Sciences</publisher-name><publisher-loc>Sofia</publisher-loc><size units="page">310</size></element-citation></ref></ref-list></tp:taxon-treatment>
