# Supplementary material for: New and little-known ant species (Hymenoptera, Formicidae) from Bulgaria
Source: Biodivers Data J. 2022 May 9;10:e83658. doi: 10.3897/BDJ.10.e83658 (PMC9848508; doi:10.3897/BDJ.10.e83658)
Supplement: XML Treatment for Temnothorax cf. exilis [file BDJ.10.e83658-treatment13.xml]

<!DOCTYPE tp:taxon-treatment
  PUBLIC "-//TaxonX//DTD Taxonomic Treatment Publishing DTD v0 20100105//EN" "tax-treatment-NSO.dtd">
<tp:taxon-treatment xmlns:tp="http://www.plazi.org/taxpub"><tp:treatment-meta><mixed-citation publication-type="journal"><person-group><name><surname>Lapeva-Gjonova</surname><given-names>Albena</given-names></name><name><surname>Borowiec</surname><given-names>Lech</given-names></name></person-group><article-title>New and little-known ant species (<tp:taxon-name><tp:taxon-name-part taxon-name-part-type="order">Hymenoptera</tp:taxon-name-part></tp:taxon-name>, <tp:taxon-name><tp:taxon-name-part taxon-name-part-type="family">Formicidae</tp:taxon-name-part></tp:taxon-name>) from Bulgaria</article-title><source>Biodivers Data J</source><day>09</day><month>05</month><year>2022</year><volume>10</volume><pub-id pub-id-type="doi">10.3897/BDJ.10.e83658</pub-id></mixed-citation></tp:treatment-meta><tp:nomenclature><tp:taxon-name>
              <object-id xmlns:xlink="http://www.w3.org/1999/xlink" content-type="arpha" xlink:type="simple">9460942B-EDB9-5900-A5B2-184D03AE7BD3</object-id>
              <tp:taxon-name-part taxon-name-part-type="genus">Temnothorax</tp:taxon-name-part>
              <tp:taxon-name-part taxon-name-part-type="species">cf. exilis</tp:taxon-name-part>
            </tp:taxon-name><tp:taxon-authority>(form darii Forel, 1911)</tp:taxon-authority></tp:nomenclature><tp:treatment-sec sec-type="Distribution"><title>Distribution</title><p>New records: South Pirin Mt., Kalimantsi vill., 06.04-10.05.2002, pitfall traps, 2 w., leg. M. Langourov; East Rhodopes, Svirachi vill., 22.04.2014, 1 w., leg. ALG. Detailed occurrence data: <xref ref-type="bibr" rid="B7741022">Lapeva-Gjonova and Borowiec (2022)</xref>.</p></tp:treatment-sec><tp:treatment-sec sec-type="Notes"><title>Notes</title><p>First record for Bulgaria. This is a common Balkan form of the species belonging to the <italic><tp:taxon-name><tp:taxon-name-part taxon-name-part-type="genus" reg="Temnothorax">Temnothorax</tp:taxon-name-part><tp:taxon-name-part taxon-name-part-type="species" reg="exilis">exilis</tp:taxon-name-part></tp:taxon-name></italic> group. It was described from the vicinity of Izmir in Turkey as var. <tp:taxon-name><tp:taxon-name-part taxon-name-part-type="genus" reg="Temnothorax"/><tp:taxon-name-part taxon-name-part-type="species" reg="exilis"/><tp:taxon-name-part taxon-name-part-type="variety" reg="darii">darii</tp:taxon-name-part></tp:taxon-name> (<xref ref-type="bibr" rid="B7725769">Forel 1911</xref>) and synonymised with <italic><tp:taxon-name><tp:taxon-name-part taxon-name-part-type="genus" reg="Temnothorax">T.</tp:taxon-name-part><tp:taxon-name-part taxon-name-part-type="species" reg="exilis">exilis</tp:taxon-name-part></tp:taxon-name></italic> by <xref ref-type="bibr" rid="B7725624">Baroni Urbani (1971)</xref>. It is likely that the Balkan population is not conspecific with true <italic><tp:taxon-name><tp:taxon-name-part taxon-name-part-type="genus" reg="Temnothorax">T.</tp:taxon-name-part><tp:taxon-name-part taxon-name-part-type="species" reg="exilis">exilis</tp:taxon-name-part></tp:taxon-name></italic>, described from the vicinity of Naples in Italy. Until the situation is clarified, we will leave the name of the morphospecies as <tp:taxon-name><tp:taxon-name-part taxon-name-part-type="genus" reg="Temnothorax">Temnothorax</tp:taxon-name-part><tp:taxon-name-part taxon-name-part-type="uncertainty-rank">cf.</tp:taxon-name-part><tp:taxon-name-part taxon-name-part-type="species" reg="exilis">exilis</tp:taxon-name-part><tp:taxon-name-part taxon-name-part-type="authority">(</tp:taxon-name-part><tp:taxon-name-part taxon-name-part-type="infraspecific-rank">form</tp:taxon-name-part><tp:taxon-name-part taxon-name-part-type="form" reg="darii">darii</tp:taxon-name-part></tp:taxon-name> Forel, 1911).</p></tp:treatment-sec><ref-list><ref id="B7741022"><element-citation xmlns:xlink="http://www.w3.org/1999/xlink" publication-type="article" xlink:type="simple"><person-group person-group-type="author"><name name-style="western"><surname>Lapeva-Gjonova</surname><given-names>A.</given-names></name><name name-style="western"><surname>Borowiec</surname><given-names>L.</given-names></name></person-group><year>2022</year><article-title>New and little-known ant species (<tp:taxon-name><tp:taxon-name-part taxon-name-part-type="order">Hymenoptera</tp:taxon-name-part></tp:taxon-name>, <tp:taxon-name><tp:taxon-name-part taxon-name-part-type="family">Formicidae</tp:taxon-name-part></tp:taxon-name>) from Bulgaria</article-title><source>Biodiversity Data Journal. Occurrence dataset</source><pub-id pub-id-type="doi">10.15468/mngbzp</pub-id></element-citation></ref><ref id="B7725769"><element-citation xmlns:xlink="http://www.w3.org/1999/xlink" publication-type="article" xlink:type="simple"><person-group person-group-type="author"><name name-style="western"><surname>Forel</surname><given-names>A.</given-names></name></person-group><year>1911</year><article-title>Fourmis nouvelles ou intéressantes</article-title><source>Bulletin de la Société Vaudoise des Sciences Naturelles</source><volume>47</volume><fpage>331</fpage><lpage>400</lpage></element-citation></ref><ref id="B7725624"><element-citation xmlns:xlink="http://www.w3.org/1999/xlink" publication-type="article" xlink:type="simple"><person-group person-group-type="author"><name name-style="western"><surname>Baroni Urbani</surname><given-names>C.</given-names></name></person-group><year>1971</year><article-title>Studien zur Ameisenfauna Italiens XI. Die Ameisen des Toscanischen Archipels. Betrachtungen zur Herkunft der Inselfaunen</article-title><source>Revue Suisse de Zoologie</source><volume>78</volume><issue>56</issue><fpage>1037</fpage><lpage>1067</lpage><pub-id pub-id-type="doi">10.5962/bhl.part.97086</pub-id></element-citation></ref></ref-list></tp:taxon-treatment>
