# Supplementary material for: New and little-known ant species (Hymenoptera, Formicidae) from Bulgaria
Source: Biodivers Data J. 2022 May 9;10:e83658. doi: 10.3897/BDJ.10.e83658 (PMC9848508; doi:10.3897/BDJ.10.e83658)
Supplement: XML Treatment for Temnothorax finzii [file BDJ.10.e83658-treatment14.xml]

<!DOCTYPE tp:taxon-treatment
  PUBLIC "-//TaxonX//DTD Taxonomic Treatment Publishing DTD v0 20100105//EN" "tax-treatment-NSO.dtd">
<tp:taxon-treatment xmlns:tp="http://www.plazi.org/taxpub"><tp:treatment-meta><mixed-citation publication-type="journal"><person-group><name><surname>Lapeva-Gjonova</surname><given-names>Albena</given-names></name><name><surname>Borowiec</surname><given-names>Lech</given-names></name></person-group><article-title>New and little-known ant species (<tp:taxon-name><tp:taxon-name-part taxon-name-part-type="order">Hymenoptera</tp:taxon-name-part></tp:taxon-name>, <tp:taxon-name><tp:taxon-name-part taxon-name-part-type="family">Formicidae</tp:taxon-name-part></tp:taxon-name>) from Bulgaria</article-title><source>Biodivers Data J</source><day>09</day><month>05</month><year>2022</year><volume>10</volume><pub-id pub-id-type="doi">10.3897/BDJ.10.e83658</pub-id></mixed-citation></tp:treatment-meta><tp:nomenclature><tp:taxon-name>
              <object-id xmlns:xlink="http://www.w3.org/1999/xlink" content-type="arpha" xlink:type="simple">908535DF-6C0A-52E4-AD5F-798DB5C11921</object-id>
              <tp:taxon-name-part taxon-name-part-type="genus">Temnothorax</tp:taxon-name-part>
              <tp:taxon-name-part taxon-name-part-type="species">finzii</tp:taxon-name-part>
            </tp:taxon-name><tp:taxon-authority>(Menozzi, 1925)</tp:taxon-authority></tp:nomenclature><tp:treatment-sec sec-type="Distribution"><title>Distribution</title><p>New record: South Pirin Mt., Kalimantsi vill., 06.08-08.09.2002, pitfall traps, 1 w., leg. M. Langourov (Fig. <xref ref-type="fig" rid="F7727177">6</xref>). Detailed occurrence data: <xref ref-type="bibr" rid="B7741022">Lapeva-Gjonova and Borowiec (2022)</xref>.</p></tp:treatment-sec><tp:treatment-sec sec-type="Notes"><title>Notes</title><p>First record for Bulgaria. Extremely rarely reported species known from Italy and the Republic of North Macedonia (<xref ref-type="bibr" rid="B7725718">Bračko et al. 2014</xref>), as its presence in Anatolia is doubtful (<xref ref-type="bibr" rid="B7725795">Kiran and Karaman 2020</xref>).</p></tp:treatment-sec><tp:treatment-sec><!--Section generated to contain objects referenced in tp:taxon-treatment.--><fig id="F7727177" position="float" orientation="portrait"><object-id xmlns:xlink="http://www.w3.org/1999/xlink" content-type="arpha" xlink:type="simple">52A840E1-9B0D-59DE-84AE-D148B330D986</object-id><object-id xmlns:xlink="http://www.w3.org/1999/xlink" content-type="doi" xlink:type="simple">10.3897/BDJ.10.e83658.figure6</object-id><label>Figure 6.</label><caption><p><italic><tp:taxon-name><tp:taxon-name-part taxon-name-part-type="genus" reg="Temnothorax">Temnothorax</tp:taxon-name-part><tp:taxon-name-part taxon-name-part-type="species" reg="finzii">finzii</tp:taxon-name-part></tp:taxon-name></italic>, worker lateral: specimen from Kalimantsi vill.; scale bar 0.5 mm.</p></caption><graphic xmlns:xlink="http://www.w3.org/1999/xlink" xlink:href="bdj-10-e83658-g006.jpg" position="float" id="oo_653856.jpg" orientation="portrait" xlink:type="simple"><uri content-type="original_file" xlink:type="simple">https://binary.pensoft.net/fig/653856</uri></graphic></fig></tp:treatment-sec><ref-list><ref id="B7741022"><element-citation xmlns:xlink="http://www.w3.org/1999/xlink" publication-type="article" xlink:type="simple"><person-group person-group-type="author"><name name-style="western"><surname>Lapeva-Gjonova</surname><given-names>A.</given-names></name><name name-style="western"><surname>Borowiec</surname><given-names>L.</given-names></name></person-group><year>2022</year><article-title>New and little-known ant species (<tp:taxon-name><tp:taxon-name-part taxon-name-part-type="order">Hymenoptera</tp:taxon-name-part></tp:taxon-name>, <tp:taxon-name><tp:taxon-name-part taxon-name-part-type="family">Formicidae</tp:taxon-name-part></tp:taxon-name>) from Bulgaria</article-title><source>Biodiversity Data Journal. Occurrence dataset</source><pub-id pub-id-type="doi">10.15468/mngbzp</pub-id></element-citation></ref><ref id="B7725718"><element-citation xmlns:xlink="http://www.w3.org/1999/xlink" publication-type="article" xlink:type="simple"><person-group person-group-type="author"><name name-style="western"><surname>Bračko</surname><given-names>G.</given-names></name><name name-style="western"><surname>Wagner</surname><given-names>H. C.</given-names></name><name name-style="western"><surname>Schulz</surname><given-names>A.</given-names></name><name name-style="western"><surname>Gioahin</surname><given-names>E.</given-names></name><name name-style="western"><surname>Matičič</surname><given-names>J.</given-names></name><name name-style="western"><surname>Tratnik</surname><given-names>A.</given-names></name></person-group><year>2014</year><article-title>New investigation and a revised checklist of the ants (<tp:taxon-name><tp:taxon-name-part taxon-name-part-type="order">Hymenoptera</tp:taxon-name-part></tp:taxon-name>: <tp:taxon-name><tp:taxon-name-part taxon-name-part-type="family">Formicidae</tp:taxon-name-part></tp:taxon-name>) of the Republic of Macedonia</article-title><source>North-Western Journal of Zoology</source><volume>10</volume><issue>1</issue><fpage>10</fpage><lpage>24</lpage></element-citation></ref><ref id="B7725795"><element-citation xmlns:xlink="http://www.w3.org/1999/xlink" publication-type="article" xlink:type="simple"><person-group person-group-type="author"><name name-style="western"><surname>Kiran</surname><given-names>K.</given-names></name><name name-style="western"><surname>Karaman</surname><given-names>C.</given-names></name></person-group><year>2020</year><article-title>Additions to the ant fauna of Turkey (<tp:taxon-name><tp:taxon-name-part taxon-name-part-type="order">Hymenoptera</tp:taxon-name-part></tp:taxon-name>, <tp:taxon-name><tp:taxon-name-part taxon-name-part-type="family">Formicidae</tp:taxon-name-part></tp:taxon-name>)</article-title><source>Zoosystema</source><volume>42</volume><issue>18</issue><fpage>285</fpage><lpage>329</lpage><pub-id pub-id-type="doi">10.5252/zoosystema2020v42a18</pub-id></element-citation></ref></ref-list></tp:taxon-treatment>
