# Supplementary material for: New and little-known ant species (Hymenoptera, Formicidae) from Bulgaria
Source: Biodivers Data J. 2022 May 9;10:e83658. doi: 10.3897/BDJ.10.e83658 (PMC9848508; doi:10.3897/BDJ.10.e83658)
Supplement: XML Treatment for Temnothorax rogeri [file BDJ.10.e83658-treatment16.xml]

<!DOCTYPE tp:taxon-treatment
  PUBLIC "-//TaxonX//DTD Taxonomic Treatment Publishing DTD v0 20100105//EN" "tax-treatment-NSO.dtd">
<tp:taxon-treatment xmlns:tp="http://www.plazi.org/taxpub"><tp:treatment-meta><mixed-citation publication-type="journal"><person-group><name><surname>Lapeva-Gjonova</surname><given-names>Albena</given-names></name><name><surname>Borowiec</surname><given-names>Lech</given-names></name></person-group><article-title>New and little-known ant species (<tp:taxon-name><tp:taxon-name-part taxon-name-part-type="order">Hymenoptera</tp:taxon-name-part></tp:taxon-name>, <tp:taxon-name><tp:taxon-name-part taxon-name-part-type="family">Formicidae</tp:taxon-name-part></tp:taxon-name>) from Bulgaria</article-title><source>Biodivers Data J</source><day>09</day><month>05</month><year>2022</year><volume>10</volume><pub-id pub-id-type="doi">10.3897/BDJ.10.e83658</pub-id></mixed-citation></tp:treatment-meta><tp:nomenclature><tp:taxon-name>
              <object-id xmlns:xlink="http://www.w3.org/1999/xlink" content-type="arpha" xlink:type="simple">4696CABA-B05C-574E-A5F2-5A86C2F31358</object-id>
              <tp:taxon-name-part taxon-name-part-type="genus">Temnothorax</tp:taxon-name-part>
              <tp:taxon-name-part taxon-name-part-type="species">rogeri</tp:taxon-name-part>
            </tp:taxon-name><tp:taxon-authority>Emery, 1869</tp:taxon-authority></tp:nomenclature><tp:treatment-sec sec-type="Distribution"><title>Distribution</title><p>New record: South Pirin Mt., Kalimantsi vill., 10.05.-01.06.2002, 01-22.06.2002, 06.08-08.09.2002, pitfall traps, 8 w., leg. M. Langourov. Detailed occurrence data: <xref ref-type="bibr" rid="B7741022">Lapeva-Gjonova and Borowiec (2022)</xref>.</p></tp:treatment-sec><tp:treatment-sec sec-type="Notes"><title>Notes</title><p>First record for Bulgaria. <italic><tp:taxon-name><tp:taxon-name-part taxon-name-part-type="genus" reg="Temnothorax">Temnothorax</tp:taxon-name-part><tp:taxon-name-part taxon-name-part-type="species" reg="rogeri">rogeri</tp:taxon-name-part></tp:taxon-name></italic> is an eastern Mediterranean species, known from Croatia, Greece, Montenegro and Turkish Thrace (<xref ref-type="bibr" rid="B7725669">Borowiec and Salata 2018</xref>, <xref ref-type="bibr" rid="B7725795">Kiran and Karaman 2020</xref>). Recently, it was recorded in Slovakia, but most likely this record is based on an introduced specimen (<xref ref-type="bibr" rid="B7725813">Klesniaková et al. 2018</xref>). Morphologically, it is very close to <italic><tp:taxon-name><tp:taxon-name-part taxon-name-part-type="genus" reg="Temnothorax">T.</tp:taxon-name-part><tp:taxon-name-part taxon-name-part-type="species" reg="recedens">recedens</tp:taxon-name-part></tp:taxon-name></italic> (Nylander, 1856), which is known from the southern regions and the Black Sea coast in Bulgaria (<xref ref-type="bibr" rid="B7725616">Atanassov and Dlussky 1992</xref>, <xref ref-type="bibr" rid="B7725831">Lapeva-Gjonova et al. 2010</xref>) .</p></tp:treatment-sec><ref-list><ref id="B7741022"><element-citation xmlns:xlink="http://www.w3.org/1999/xlink" publication-type="article" xlink:type="simple"><person-group person-group-type="author"><name name-style="western"><surname>Lapeva-Gjonova</surname><given-names>A.</given-names></name><name name-style="western"><surname>Borowiec</surname><given-names>L.</given-names></name></person-group><year>2022</year><article-title>New and little-known ant species (<tp:taxon-name><tp:taxon-name-part taxon-name-part-type="order">Hymenoptera</tp:taxon-name-part></tp:taxon-name>, <tp:taxon-name><tp:taxon-name-part taxon-name-part-type="family">Formicidae</tp:taxon-name-part></tp:taxon-name>) from Bulgaria</article-title><source>Biodiversity Data Journal. Occurrence dataset</source><pub-id pub-id-type="doi">10.15468/mngbzp</pub-id></element-citation></ref><ref id="B7725669"><element-citation xmlns:xlink="http://www.w3.org/1999/xlink" publication-type="article" xlink:type="simple"><person-group person-group-type="author"><name name-style="western"><surname>Borowiec</surname><given-names>L.</given-names></name><name name-style="western"><surname>Salata</surname><given-names>S.</given-names></name></person-group><year>2018</year><article-title>New records of ants (<tp:taxon-name><tp:taxon-name-part taxon-name-part-type="order">Hymenoptera</tp:taxon-name-part></tp:taxon-name>: <tp:taxon-name><tp:taxon-name-part taxon-name-part-type="family">Formicidae</tp:taxon-name-part></tp:taxon-name>) from Epirus, Greece</article-title><source>Acta Entomologica Silesiana</source><volume>26</volume><fpage>1</fpage><lpage>22</lpage><pub-id pub-id-type="doi">10.5281/zenodo.1169150</pub-id></element-citation></ref><ref id="B7725795"><element-citation xmlns:xlink="http://www.w3.org/1999/xlink" publication-type="article" xlink:type="simple"><person-group person-group-type="author"><name name-style="western"><surname>Kiran</surname><given-names>K.</given-names></name><name name-style="western"><surname>Karaman</surname><given-names>C.</given-names></name></person-group><year>2020</year><article-title>Additions to the ant fauna of Turkey (<tp:taxon-name><tp:taxon-name-part taxon-name-part-type="order">Hymenoptera</tp:taxon-name-part></tp:taxon-name>, <tp:taxon-name><tp:taxon-name-part taxon-name-part-type="family">Formicidae</tp:taxon-name-part></tp:taxon-name>)</article-title><source>Zoosystema</source><volume>42</volume><issue>18</issue><fpage>285</fpage><lpage>329</lpage><pub-id pub-id-type="doi">10.5252/zoosystema2020v42a18</pub-id></element-citation></ref><ref id="B7725813"><element-citation xmlns:xlink="http://www.w3.org/1999/xlink" publication-type="article" xlink:type="simple"><person-group person-group-type="author"><name name-style="western"><surname>Klesniaková</surname><given-names>M.</given-names></name><name name-style="western"><surname>Pavlíková</surname><given-names>A.</given-names></name><name name-style="western"><surname>Holecová</surname><given-names>M.</given-names></name></person-group><year>2018</year><article-title><italic><tp:taxon-name><tp:taxon-name-part taxon-name-part-type="genus" reg="Temnothorax">Temnothorax</tp:taxon-name-part><tp:taxon-name-part taxon-name-part-type="species" reg="rogeri">rogeri</tp:taxon-name-part></tp:taxon-name></italic> (Emery, 1869) becoming an established neozoon in Central Europe? (<tp:taxon-name><tp:taxon-name-part taxon-name-part-type="order">Hymenoptera</tp:taxon-name-part></tp:taxon-name>, <tp:taxon-name><tp:taxon-name-part taxon-name-part-type="family">Formicidae</tp:taxon-name-part></tp:taxon-name>)</article-title><source>Spixiana</source><volume>41</volume><issue>1</issue><fpage>110</fpage></element-citation></ref><ref id="B7725616"><element-citation xmlns:xlink="http://www.w3.org/1999/xlink" publication-type="book" xlink:type="simple"><person-group person-group-type="author"><name name-style="western"><surname>Atanassov</surname><given-names>N.</given-names></name><name name-style="western"><surname>Dlussky</surname><given-names>G. M.</given-names></name></person-group><year>1992</year><source>Fauna Bulgarica. 22. <tp:taxon-name><tp:taxon-name-part taxon-name-part-type="order">Hymenoptera</tp:taxon-name-part></tp:taxon-name>, <tp:taxon-name><tp:taxon-name-part taxon-name-part-type="family">Formicidae</tp:taxon-name-part></tp:taxon-name></source><publisher-name>Bulgarian Academy of Sciences</publisher-name><publisher-loc>Sofia</publisher-loc><size units="page">310</size></element-citation></ref><ref id="B7725831"><element-citation xmlns:xlink="http://www.w3.org/1999/xlink" publication-type="article" xlink:type="simple"><person-group person-group-type="author"><name name-style="western"><surname>Lapeva-Gjonova</surname><given-names>A.</given-names></name><name name-style="western"><surname>Antonova</surname><given-names>V.</given-names></name><name name-style="western"><surname>Radchenko</surname><given-names>A. G.</given-names></name><name name-style="western"><surname>Atanasova</surname><given-names>M.</given-names></name></person-group><year>2010</year><article-title>Catalogue of the ants (<tp:taxon-name><tp:taxon-name-part taxon-name-part-type="order">Hymenoptera</tp:taxon-name-part></tp:taxon-name>: <tp:taxon-name><tp:taxon-name-part taxon-name-part-type="family">Formicidae</tp:taxon-name-part></tp:taxon-name>) of Bulgaria</article-title><source>ZooKeys</source><volume>62</volume><fpage>1</fpage><lpage>124</lpage><pub-id pub-id-type="doi">10.3897/zookeys.62.430</pub-id></element-citation></ref></ref-list></tp:taxon-treatment>
