# Supplementary material for: New and little-known ant species (Hymenoptera, Formicidae) from Bulgaria
Source: Biodivers Data J. 2022 May 9;10:e83658. doi: 10.3897/BDJ.10.e83658 (PMC9848508; doi:10.3897/BDJ.10.e83658)
Supplement: XML Treatment for Tetramorium diomedeum [file BDJ.10.e83658-treatment17.xml]

<!DOCTYPE tp:taxon-treatment
  PUBLIC "-//TaxonX//DTD Taxonomic Treatment Publishing DTD v0 20100105//EN" "tax-treatment-NSO.dtd">
<tp:taxon-treatment xmlns:tp="http://www.plazi.org/taxpub"><tp:treatment-meta><mixed-citation publication-type="journal"><person-group><name><surname>Lapeva-Gjonova</surname><given-names>Albena</given-names></name><name><surname>Borowiec</surname><given-names>Lech</given-names></name></person-group><article-title>New and little-known ant species (<tp:taxon-name><tp:taxon-name-part taxon-name-part-type="order">Hymenoptera</tp:taxon-name-part></tp:taxon-name>, <tp:taxon-name><tp:taxon-name-part taxon-name-part-type="family">Formicidae</tp:taxon-name-part></tp:taxon-name>) from Bulgaria</article-title><source>Biodivers Data J</source><day>09</day><month>05</month><year>2022</year><volume>10</volume><pub-id pub-id-type="doi">10.3897/BDJ.10.e83658</pub-id></mixed-citation></tp:treatment-meta><tp:nomenclature><tp:taxon-name>
              <object-id xmlns:xlink="http://www.w3.org/1999/xlink" content-type="arpha" xlink:type="simple">219C141A-622F-522E-B800-3C0017F00044</object-id>
              <tp:taxon-name-part taxon-name-part-type="genus">Tetramorium</tp:taxon-name-part>
              <tp:taxon-name-part taxon-name-part-type="species">diomedeum</tp:taxon-name-part>
            </tp:taxon-name><tp:taxon-authority>Emery, 1908</tp:taxon-authority></tp:nomenclature><tp:treatment-sec sec-type="Distribution"><title>Distribution</title><p>New records: Struma Valley, Kamenitsa vill., tree traps, 31.05-23.06.2002, 2 w., leg. M. Langourov; East Rhodopes, Meden buk vill., 04.05.2009, 2 q., leg. ALG; South Black Sea coast: Silistar, 28.04.2011, 10 w., leg. ALG; Primorsko, Maslen Nos cape, 25.06.2014, 7 q., 7 m., 10 w., leg. ALG. Detailed occurrence data: <xref ref-type="bibr" rid="B7741022">Lapeva-Gjonova and Borowiec (2022)</xref>.</p></tp:treatment-sec><tp:treatment-sec sec-type="Notes"><title>Notes</title><p><italic><tp:taxon-name><tp:taxon-name-part taxon-name-part-type="genus" reg="Tetramorium">Tetramorium</tp:taxon-name-part><tp:taxon-name-part taxon-name-part-type="species" reg="diomedeum">diomedeum</tp:taxon-name-part></tp:taxon-name></italic> has east Mediterranean distribution—from Italy to the Anatolian part of Turkey (<xref ref-type="bibr" rid="B7828339">Salata et al. 2020</xref>). Prior to this study, <italic><tp:taxon-name><tp:taxon-name-part taxon-name-part-type="genus" reg="Tetramorium">T.</tp:taxon-name-part><tp:taxon-name-part taxon-name-part-type="species" reg="diomedeum">diomedeum</tp:taxon-name-part></tp:taxon-name></italic> was reported from Bulgaria just once from Ahtopol (Southern Black Sea coast) (<xref ref-type="bibr" rid="B7725748">Csősz and Schulz 2010</xref>).</p></tp:treatment-sec><ref-list><ref id="B7741022"><element-citation xmlns:xlink="http://www.w3.org/1999/xlink" publication-type="article" xlink:type="simple"><person-group person-group-type="author"><name name-style="western"><surname>Lapeva-Gjonova</surname><given-names>A.</given-names></name><name name-style="western"><surname>Borowiec</surname><given-names>L.</given-names></name></person-group><year>2022</year><article-title>New and little-known ant species (<tp:taxon-name><tp:taxon-name-part taxon-name-part-type="order">Hymenoptera</tp:taxon-name-part></tp:taxon-name>, <tp:taxon-name><tp:taxon-name-part taxon-name-part-type="family">Formicidae</tp:taxon-name-part></tp:taxon-name>) from Bulgaria</article-title><source>Biodiversity Data Journal. Occurrence dataset</source><pub-id pub-id-type="doi">10.15468/mngbzp</pub-id></element-citation></ref><ref id="B7828339"><element-citation xmlns:xlink="http://www.w3.org/1999/xlink" publication-type="article" xlink:type="simple"><person-group person-group-type="author"><name name-style="western"><surname>Salata</surname><given-names>Sebastian</given-names></name><name name-style="western"><surname>Borowiec</surname><given-names>Lech</given-names></name><name name-style="western"><surname>Trichas</surname><given-names>Apostolos</given-names></name></person-group><year>2020</year><article-title>Review of ants (<tp:taxon-name><tp:taxon-name-part taxon-name-part-type="order">Hymenoptera</tp:taxon-name-part></tp:taxon-name>: <tp:taxon-name><tp:taxon-name-part taxon-name-part-type="family">Formicidae</tp:taxon-name-part></tp:taxon-name>) of Crete, with keys to species determination and zoogeographical remarks</article-title><source>Monographs of the Upper Silesian Museum</source><volume>12</volume><fpage>5</fpage><lpage>296</lpage><pub-id pub-id-type="doi">10.5281/zenodo.3738001</pub-id></element-citation></ref><ref id="B7725748"><element-citation xmlns:xlink="http://www.w3.org/1999/xlink" publication-type="article" xlink:type="simple"><person-group person-group-type="author"><name name-style="western"><surname>Csősz</surname><given-names>S.</given-names></name><name name-style="western"><surname>Schulz</surname><given-names>A.</given-names></name></person-group><year>2010</year><article-title>A taxonomic review of the Palaearctic <italic><tp:taxon-name><tp:taxon-name-part taxon-name-part-type="genus" reg="Tetramorium">Tetramorium</tp:taxon-name-part><tp:taxon-name-part taxon-name-part-type="species" reg="ferox">ferox</tp:taxon-name-part></tp:taxon-name></italic> species-complex (<tp:taxon-name><tp:taxon-name-part taxon-name-part-type="order">Hymenoptera</tp:taxon-name-part></tp:taxon-name>, <tp:taxon-name><tp:taxon-name-part taxon-name-part-type="family">Formicidae</tp:taxon-name-part></tp:taxon-name>)</article-title><source>Zootaxa</source><volume>2401</volume><fpage>1</fpage><lpage>29</lpage><pub-id pub-id-type="doi">10.11646/zootaxa.2401.1.1</pub-id></element-citation></ref></ref-list></tp:taxon-treatment>
