# Supplementary material for: New and little-known ant species (Hymenoptera, Formicidae) from Bulgaria
Source: Biodivers Data J. 2022 May 9;10:e83658. doi: 10.3897/BDJ.10.e83658 (PMC9848508; doi:10.3897/BDJ.10.e83658)
Supplement: XML Treatment for Tetramorium cf. punicum [file BDJ.10.e83658-treatment18.xml]

<!DOCTYPE tp:taxon-treatment
  PUBLIC "-//TaxonX//DTD Taxonomic Treatment Publishing DTD v0 20100105//EN" "tax-treatment-NSO.dtd">
<tp:taxon-treatment xmlns:tp="http://www.plazi.org/taxpub"><tp:treatment-meta><mixed-citation publication-type="journal"><person-group><name><surname>Lapeva-Gjonova</surname><given-names>Albena</given-names></name><name><surname>Borowiec</surname><given-names>Lech</given-names></name></person-group><article-title>New and little-known ant species (<tp:taxon-name><tp:taxon-name-part taxon-name-part-type="order">Hymenoptera</tp:taxon-name-part></tp:taxon-name>, <tp:taxon-name><tp:taxon-name-part taxon-name-part-type="family">Formicidae</tp:taxon-name-part></tp:taxon-name>) from Bulgaria</article-title><source>Biodivers Data J</source><day>09</day><month>05</month><year>2022</year><volume>10</volume><pub-id pub-id-type="doi">10.3897/BDJ.10.e83658</pub-id></mixed-citation></tp:treatment-meta><tp:nomenclature><tp:taxon-name>
              <object-id xmlns:xlink="http://www.w3.org/1999/xlink" content-type="arpha" xlink:type="simple">53A09EF8-D5AF-59DE-8D92-3043293933E1</object-id>
              <tp:taxon-name-part taxon-name-part-type="genus">Tetramorium</tp:taxon-name-part>
              <tp:taxon-name-part taxon-name-part-type="species">cf. punicum</tp:taxon-name-part>
            </tp:taxon-name></tp:nomenclature><tp:treatment-sec sec-type="Distribution"><title>Distribution</title><p>New record: East Rhodopes, Meden buk vill., 22.04.2021, 12 w., leg. ALG. Detailed occurrence data: <xref ref-type="bibr" rid="B7741022">Lapeva-Gjonova and Borowiec (2022)</xref>.</p></tp:treatment-sec><tp:treatment-sec sec-type="Notes"><title>Notes</title><p>At least three morphospecies close to <italic><tp:taxon-name><tp:taxon-name-part taxon-name-part-type="genus" reg="Tetramorium">Tetramorium</tp:taxon-name-part><tp:taxon-name-part taxon-name-part-type="species" reg="punicum">punicum</tp:taxon-name-part></tp:taxon-name></italic> (Smith, 1861), described from Israel, have been distinguished in the southern Balkans and the Greek islands. Accurate identification of this species complex requires the study of sexual castes. As our material consists only of workers, the species-level determination is not possible.</p></tp:treatment-sec><ref-list><ref id="B7741022"><element-citation xmlns:xlink="http://www.w3.org/1999/xlink" publication-type="article" xlink:type="simple"><person-group person-group-type="author"><name name-style="western"><surname>Lapeva-Gjonova</surname><given-names>A.</given-names></name><name name-style="western"><surname>Borowiec</surname><given-names>L.</given-names></name></person-group><year>2022</year><article-title>New and little-known ant species (<tp:taxon-name><tp:taxon-name-part taxon-name-part-type="order">Hymenoptera</tp:taxon-name-part></tp:taxon-name>, <tp:taxon-name><tp:taxon-name-part taxon-name-part-type="family">Formicidae</tp:taxon-name-part></tp:taxon-name>) from Bulgaria</article-title><source>Biodiversity Data Journal. Occurrence dataset</source><pub-id pub-id-type="doi">10.15468/mngbzp</pub-id></element-citation></ref></ref-list></tp:taxon-treatment>
