# Supplementary material for: New and little-known ant species (Hymenoptera, Formicidae) from Bulgaria
Source: Biodivers Data J. 2022 May 9;10:e83658. doi: 10.3897/BDJ.10.e83658 (PMC9848508; doi:10.3897/BDJ.10.e83658)
Supplement: XML Treatment for Formica clara [file BDJ.10.e83658-treatment24.xml]

<!DOCTYPE tp:taxon-treatment
  PUBLIC "-//TaxonX//DTD Taxonomic Treatment Publishing DTD v0 20100105//EN" "tax-treatment-NSO.dtd">
<tp:taxon-treatment xmlns:tp="http://www.plazi.org/taxpub"><tp:treatment-meta><mixed-citation publication-type="journal"><person-group><name><surname>Lapeva-Gjonova</surname><given-names>Albena</given-names></name><name><surname>Borowiec</surname><given-names>Lech</given-names></name></person-group><article-title>New and little-known ant species (<tp:taxon-name><tp:taxon-name-part taxon-name-part-type="order">Hymenoptera</tp:taxon-name-part></tp:taxon-name>, <tp:taxon-name><tp:taxon-name-part taxon-name-part-type="family">Formicidae</tp:taxon-name-part></tp:taxon-name>) from Bulgaria</article-title><source>Biodivers Data J</source><day>09</day><month>05</month><year>2022</year><volume>10</volume><pub-id pub-id-type="doi">10.3897/BDJ.10.e83658</pub-id></mixed-citation></tp:treatment-meta><tp:nomenclature><tp:taxon-name>
              <object-id xmlns:xlink="http://www.w3.org/1999/xlink" content-type="arpha" xlink:type="simple">E2868E2C-37E5-5EEF-8989-2CE64370337C</object-id>
              <tp:taxon-name-part taxon-name-part-type="genus">Formica</tp:taxon-name-part>
              <tp:taxon-name-part taxon-name-part-type="species">clara</tp:taxon-name-part>
            </tp:taxon-name><tp:taxon-authority>Forel, 1886</tp:taxon-authority></tp:nomenclature><tp:treatment-sec sec-type="Distribution"><title>Distribution</title><p>New records: East Rhodopes, Meden buk vill., 04.05.2009, 7 w.; same place, 22.04.2021, 3 w., leg. ALG; Southern Black Sea coast, Primorsko, Perla loc., 03.06.2021, 5 w., leg. ALG. Detailed occurrence data: <xref ref-type="bibr" rid="B7741022">Lapeva-Gjonova and Borowiec (2022)</xref>.</p></tp:treatment-sec><tp:treatment-sec sec-type="Notes"><title>Notes</title><p>Although this species has a wide range of distribution (from Europe and Anatolia to the Near East), it is limited to xerothermous grasslands at relatively low altitudes (<xref ref-type="bibr" rid="B7725669">Borowiec and Salata 2018</xref>, <xref ref-type="bibr" rid="B7725989">Seifert 2018</xref>). Only three localities are known so far for <italic><tp:taxon-name><tp:taxon-name-part taxon-name-part-type="genus" reg="Formica">Formica</tp:taxon-name-part><tp:taxon-name-part taxon-name-part-type="species" reg="clara">clara</tp:taxon-name-part></tp:taxon-name></italic> in Bulgaria (<xref ref-type="bibr" rid="B7725831">Lapeva-Gjonova et al. 2010</xref>) and the Eastern Rhodopes is a new distribution area.</p></tp:treatment-sec><ref-list><ref id="B7741022"><element-citation xmlns:xlink="http://www.w3.org/1999/xlink" publication-type="article" xlink:type="simple"><person-group person-group-type="author"><name name-style="western"><surname>Lapeva-Gjonova</surname><given-names>A.</given-names></name><name name-style="western"><surname>Borowiec</surname><given-names>L.</given-names></name></person-group><year>2022</year><article-title>New and little-known ant species (<tp:taxon-name><tp:taxon-name-part taxon-name-part-type="order">Hymenoptera</tp:taxon-name-part></tp:taxon-name>, <tp:taxon-name><tp:taxon-name-part taxon-name-part-type="family">Formicidae</tp:taxon-name-part></tp:taxon-name>) from Bulgaria</article-title><source>Biodiversity Data Journal. Occurrence dataset</source><pub-id pub-id-type="doi">10.15468/mngbzp</pub-id></element-citation></ref><ref id="B7725669"><element-citation xmlns:xlink="http://www.w3.org/1999/xlink" publication-type="article" xlink:type="simple"><person-group person-group-type="author"><name name-style="western"><surname>Borowiec</surname><given-names>L.</given-names></name><name name-style="western"><surname>Salata</surname><given-names>S.</given-names></name></person-group><year>2018</year><article-title>New records of ants (<tp:taxon-name><tp:taxon-name-part taxon-name-part-type="order">Hymenoptera</tp:taxon-name-part></tp:taxon-name>: <tp:taxon-name><tp:taxon-name-part taxon-name-part-type="family">Formicidae</tp:taxon-name-part></tp:taxon-name>) from Epirus, Greece</article-title><source>Acta Entomologica Silesiana</source><volume>26</volume><fpage>1</fpage><lpage>22</lpage><pub-id pub-id-type="doi">10.5281/zenodo.1169150</pub-id></element-citation></ref><ref id="B7725989"><element-citation xmlns:xlink="http://www.w3.org/1999/xlink" publication-type="book" xlink:type="simple"><person-group person-group-type="author"><name name-style="western"><surname>Seifert</surname><given-names>B.</given-names></name></person-group><year>2018</year><source>The Ants of the Central and North Europe</source><publisher-name>lutra Verlags- und Vertriebsgesellschaft, Tauer</publisher-name><size units="page">408</size></element-citation></ref><ref id="B7725831"><element-citation xmlns:xlink="http://www.w3.org/1999/xlink" publication-type="article" xlink:type="simple"><person-group person-group-type="author"><name name-style="western"><surname>Lapeva-Gjonova</surname><given-names>A.</given-names></name><name name-style="western"><surname>Antonova</surname><given-names>V.</given-names></name><name name-style="western"><surname>Radchenko</surname><given-names>A. G.</given-names></name><name name-style="western"><surname>Atanasova</surname><given-names>M.</given-names></name></person-group><year>2010</year><article-title>Catalogue of the ants (<tp:taxon-name><tp:taxon-name-part taxon-name-part-type="order">Hymenoptera</tp:taxon-name-part></tp:taxon-name>: <tp:taxon-name><tp:taxon-name-part taxon-name-part-type="family">Formicidae</tp:taxon-name-part></tp:taxon-name>) of Bulgaria</article-title><source>ZooKeys</source><volume>62</volume><fpage>1</fpage><lpage>124</lpage><pub-id pub-id-type="doi">10.3897/zookeys.62.430</pub-id></element-citation></ref></ref-list></tp:taxon-treatment>
